# Supplementary material for: Metformin attenuated sepsis-related liver injury by modulating gut microbiota
Source: Emerg Microbes Infect. 2022 Mar 15;11(1):815–28. doi: 10.1080/22221751.2022.2045876 (PMC8928825; doi:10.1080/22221751.2022.2045876)
Supplement: Supplemental Material [file TEMI_A_2045876_SM9839.zip]

Archive with 7 entries (7 files):
- Supplemental figure 1-7/Supplememtal figure 1.pdf
- Supplemental figure 1-7/Supplemental figure 2.pdf
- Supplemental figure 1-7/Supplementary Figure 3.pdf
- Supplemental figure 1-7/Supplementary Figure 4.pdf
- Supplemental figure 1-7/Supplementary Figure 5.pdf
- Supplemental figure 1-7/Supplementary Figure 6.pdf
- Supplemental figure 1-7/Supplementary Figure 7.pdf
